# Supplementary material for: High-Pressure Processing for Cold Brew Coffee: Safety and Quality Assessment under Refrigerated and Ambient Storage
Source: Foods. 2023 Nov 23;12(23):4231. doi: 10.3390/foods12234231 (PMC10705998; doi:10.3390/foods12234231)
Supplement: Supplementary file 1 [file foods-12-04231-s001.zip]

Archive with 1 entries (1 files):
- foods-2663435-supplementary.pdf
